# Supplementary material for: Worm orthologues of cytokinesis-associated proteins CIT and ASPM regulate neuronal microtubule dynamics and polarity in C. elegans
Source: PLoS Genet. 2026 Apr 15;22(4):e1012106. doi: 10.1371/journal.pgen.1012106 (PMC13108882; doi:10.1371/journal.pgen.1012106)
Supplement: S1 Table — (XLSX) [file pgen.1012106.s001.xlsx]

## Sheet: Screening
Batch	No. of F1s screened	Suppressors isolated	Suppressors
1	700	3	ju1128, ju1130, ju1131
2	2356	4	shr1, shr2, shr4, shr5
3	9366	19	shr8, shr9, shr10, shr11, shr12, shr13, shr14, shr15, shr16, shr17, shr18, shr19, shr20, shr21, shr22, shr23, shr24, shr25, shr26
