# Supplementary material for: Worm orthologues of cytokinesis-associated proteins CIT and ASPM regulate neuronal microtubule dynamics and polarity in C. elegans
Source: PLoS Genet. 2026 Apr 15;22(4):e1012106. doi: 10.1371/journal.pgen.1012106 (PMC13108882; doi:10.1371/journal.pgen.1012106)
Supplement: S4 Table — (XLSX) [file pgen.1012106.s004.xlsx]

## Sheet: Sheet1
C. elegans: Strain	Source	Identifier
N2 (wild type)	CGC (Caenorhabditis Genetics Center)	N/A
muIs32(Pmec-7::GFP)	Yishi Jin	CZ10169
klp-7(tm2143)	NBRP (National BioResource Project, Japan)	N/A
W02B8.2(ok2328)	CGC	RB1797
F59A6.5(ok2885)	CGC	VC2205
aspm-1(or645)	CGC	EU1592
shrSi2 [Pmec-3::sid-1, Cbunc-119(+)] II	Singh et al., 2024	NBR373
sid-1(pk3321) him-5(e1490)V; lin-15B(n744)X; uIs71	CGC	TU3568
tbIs222(Pmec-4::RFP)	Basu et al., 2017	NBR32
juIs338(Pmec-4::EBP-2::GFP)	Ghosh Roy et. al., 2012	CZ18975
juEx6455(pmec-4::ptrn-1::gfp)	Yishi Jin	CZ21371
muIs32; klp-7(tm2143); mbl-1(ju1128)	Puri et al., 2021	CZ18273
muIs32; klp-7(tm2143); ju1130	Yishi Jin	CZ18985
muIs32; klp-7(tm2143); ju1131	Yishi Jin	CZ18986
muIs32; klp-7(tm2143); mec-12(shr1)	This study	NBR21
muIs32; klp-7(tm2143); shr2	This study	NBR22
muIs32; klp-7(tm2143); shr4	This study	NBR33
muIs32; klp-7(tm2143); shr5	This study	NBR36
muIs32; klp-7(tm2143); shr8	This study	NBR206
muIs32; klp-7(tm2143); mec-12(shr9)	This study	NBR210
muIs32; klp-7(tm2143); mec-12(shr10)	This study	NBR211
muIs32; klp-7(tm2143); citk-1(shr11)	This study	NBR212
muIs32; klp-7(tm2143); unc-31(shr12)	This study	NBR238
muIs32; klp-7(tm2143); shr13	This study	NBR239
muIs32; klp-7(tm2143); mec-12(shr14)	This study	NBR240
muIs32; klp-7(tm2143); mec-7(shr15)	This study	NBR241
muIs32; klp-7(tm2143); shr16	This study	NBR242
muIs32; klp-7(tm2143); mec-12(shr17)	This study	NBR243
muIs32; klp-7(tm2143); shr18	This study	NBR244
muIs32; klp-7(tm2143); mec-12(shr19)	This study	NBR245
muIs32; klp-7(tm2143); shr20	This study	NBR246
muIs32; klp-7(tm2143); mec-12(shr21)	This study	NBR 247
muIs32; klp-7(tm2143); mec-12(shr22)	This study	NBR248
muIs32; klp-7(tm2143); shr23	This study	NBR249
muIs32; klp-7(tm2143); shr24	This study	NBR1126
muIs32; klp-7(tm2143); mec-7(shr25)	This study	NBR261
muIs32; klp-7(tm2143); shr26	This study	NBR268
