# Supplementary material for: Worm orthologues of cytokinesis-associated proteins CIT and ASPM regulate neuronal microtubule dynamics and polarity in C. elegans
Source: PLoS Genet. 2026 Apr 15;22(4):e1012106. doi: 10.1371/journal.pgen.1012106 (PMC13108882; doi:10.1371/journal.pgen.1012106)
Supplement: S5 Table — (XLSX) [file pgen.1012106.s005.xlsx]

## Sheet: Sheet1
Strain	Transgene	DNA construct	Genetic background	DNA concentration(ng/ul)
NBR760	shrEx377	WRM062bA08 (mec-7 fosmid)	klp-7(tm2143); mec-7(shr15)	5
NBR793	shrEx396	WRM062bA08 (mec-7 fosmid)	klp-7(tm2143); mec-7(shr20)	5
NBR762	shrEx379	WRM062bA08 (mec-7 fosmid)	klp-7(tm2143); mec-7(shr25)	5
NBR915	shrEx431	WRM062dD08 (citk-1 fosmid)	citk-1(shr11); klp-7(tm2143)	5
NBR916	shrEx432	pNBRGWY186 (pmec-4::CITK-1)(cDNA)	citk-1(shr11); klp-7(tm2143)	5
NBR205	shrEx512	pNBRGWY186 (pmec-4::CITK-1)(cDNA)	citk-1(ok2328); juIs338	5
NBR1152	shrEx530	pNBRGWY190 (pmec-4::ASPM-1)(cDNA)	juIs338(Pmec-4::EBP-2::GFP)	5
NBR1008	shrEx463	pNBRGWY186 (pmec-4::CITK-1)(cDNA)	muIs32(pmec-7::gfp)	5
NBR1118	shrEx514	WRM062dD08 (citk-1 fosmid)	muIs32(pmec-7::gfp) citk-1(ok2328)	1
NBR1176	shrEx513	pNBRGWY186 (pmec-4::CITK-1)(cDNA)	juIs338(Pmec-4::EBP-2::GFP)	5
NBR1210	shrEx547	pNBRGWY190 (pmec-4::ASPM-1)(cDNA)	aspm-1(0); juIs338(Pmec-4::EBP-2::GFP)	5
NBR1216	shrEx550	pNBRGWY199(pmec-4::GFP::CITK-1) + (pmec-4::EBP-2::MCherry)	N2	5(CITK-1) + 1(EBP-2)
NBR1218	shrEx552	pNBRGWY193(pmec-4::GFP::ASPM-1) + (pmec-4::EBP-2::MCherry)	N2	1(ASPM-1) + 1(EBP-2)
